# Supplementary material for: Identification of a ubiquitin-protein ligase MaUPL6 modulating the response to Fusarium wilt in banana
Source: Mol Hortic. 2025 Feb 5;5:12. doi: 10.1186/s43897-024-00129-9 (PMC11796118; doi:10.1186/s43897-024-00129-9)
Supplement: Supplementary file 2 — Supplementary Material 2 [file 43897_2024_129_MOESM2_ESM.xlsx]

## Sheet: Sheet1
Table S1. Oligonucleotides used in this study.
Primer Name	Sequences(5'-3')	Destination
MaUPL6-pGEX-F	GTTCCGCGTGGATCCCCGGAATTCATGTTCTTCATGGGGGACG	In vitro ubiquitination assay
MaUPL6-pGEX-R	TCAGTCACGATGCGGCCGCTCGAGTCAACTCAAATCAAAACCAGC
MpICE1-pMAL- F	AGGGAAGGATTTCAGAATTCATGCTCTCGGGGATCAAT
MpICE1-pMAL -R	AGGTCGACTCTAGAGGATCCTCATGACACTGTATTATCGAAGC
MaUPL6-PBE-GFP-F	ATCTAGAGCAGTCGACGGTACCATGTTCTTCATGGGGGACG	Subcellular localization analysis
MaUPL6-PBE-GFP-R	CTCCTCGCCCTTGCTCACCATACTCAAATCAAAACCAGCATCT
MpICE1-PBE-GFP-F	ATCTAGAGCAGTCGACGGTACCATGCTCTCGGGGATCAAT
MpICE1-PBE-GFP-R	CTCCTCGCCCTTGCTCACCATTGACACTGTATTATCGAAGC
MaUPL6-dsRNA-F	TGGCCAATTTTTTGCC	dsRNA-mediated gene silencing
MaUPL6-dsRNA-R	AGCTCAGTTCTGTAGGC
MaACT1-qRT-PCR-F	ATTGTGCTTGATTCTGGTGATG	qRT-PCR
MaACT1-qRT-PCR-R	TTCAGCAGTGGTAGTGAAGGAA
MaUPL6-qRT-PCR-F	TAAGAGGACCCATTCG
MaUPL6-qRT-PCR-R	GCAGCCTGGATTATGT
MpICE1-YFPc-F	TACAGTCGATCTGATCAAGAGACAGGATCCATGCTCTCGGGGATCAATGGCGGGGTGTG	BIFC
MpICE1-YFPc-R	TCTGCTTGTCCATCGGTGCACTAGTGTCGACTGACACTGTATTATCGAAGCCGGCAGAGTTTAAGAGC
MaUPL6-YFPn-F	CGAGAGTCGATCTGATCAAGAGACAGGATCCATGTTCTTCATGGGGGACGCCTC
MaUPL6-YFPn-R	CGAGCTCCTACATCGGTGCACTAGTGTCGACTCAACTCAAATCAAAACCAGCATCTGCAC
MpICE1-pGBKT7-F	AGAAGCTGATCTCAGAGGAGGACCTGCATATGCTCTCGGGGATCAATGGCGGGGTGTGGACGGAAGGAG	Yeast Two-Hybrid (Y2H) Assays
MpICE1-pGBKT7-R	TAGTTATGCGGCCGCTGCAGGTCGACGGATCCTCATGACACTGTATTATCGAAGCCGGCAGAGTTTAAGA
MaUPL6-pGADT7-F	ACCCATACGACGTACCAGATTACGCTCATATGTTCTTCATGGGGGACGCCTCCACCCGC
MaUPL6-pGADT7-R	TTCAGTATCTACGATTCATCTGCAGCTCGAGTCAACTCAAATCAAAACCAGCATCTGCACTTATTGCG
